# Supplementary material for: Temporal Trends in Tuberculosis Incidence in the 1st Health Region of Alagoas, Brazil (2001–2022)
Source: Int J Environ Res Public Health. 2025 Dec 10;22(12):1846. doi: 10.3390/ijerph22121846 (PMC12732565; doi:10.3390/ijerph22121846)
Supplement: Supplementary file 1 [file ijerph-22-01846-s001.zip]

Archive with 1 entries (1 files):
- ijerph-3973119-supplementary.pdf
